# Supplementary material for: In-Depth Study on the Effects of Impurity Ions in Saline Wastewater Electrolysis
Source: Molecules. 2023 Jun 6;28(12):4576. doi: 10.3390/molecules28124576 (PMC10302785; doi:10.3390/molecules28124576)
Supplement: Supplementary file 1 [file molecules-28-04576-s001.zip]

Archive with 1 entries (1 files):
- molecules-2330337-supplementary.pdf
